# Supplementary material for: Designing effective explainable AI: a human-centered evaluation of explanation formats in financial decision-making
Source: Front Artif Intell. 2026 Mar 5;9:1668029. doi: 10.3389/frai.2026.1668029 (PMC12999942; doi:10.3389/frai.2026.1668029)
Supplement: Supplementary file 1 [file Data_Sheet_1.zip]

Archive with 48 entries (47 files):
- supplementary/
- __MACOSX/._supplementary
- supplementary/frontiers_SupplementaryMaterial.tex
- __MACOSX/supplementary/._frontiers_SupplementaryMaterial.tex
- supplementary/supplementary.pdf
- __MACOSX/supplementary/._supplementary.pdf
- supplementary/cropped_cf_4.jpg
- __MACOSX/supplementary/._cropped_cf_4.jpg
- supplementary/cropped_cf_0.jpg
- __MACOSX/supplementary/._cropped_cf_0.jpg
- supplementary/cropped_cf_1.jpg
- __MACOSX/supplementary/._cropped_cf_1.jpg
- supplementary/cropped_cf_3.jpg
- __MACOSX/supplementary/._cropped_cf_3.jpg
- supplementary/cropped_cf_2.jpg
- __MACOSX/supplementary/._cropped_cf_2.jpg
- supplementary/cropped_contrastive_1.jpg
- __MACOSX/supplementary/._cropped_contrastive_1.jpg
- supplementary/cropped_beslisregels_3.jpg
- __MACOSX/supplementary/._cropped_beslisregels_3.jpg
- supplementary/cropped_beslisregels_2.jpg
- __MACOSX/supplementary/._cropped_beslisregels_2.jpg
- supplementary/cropped_contrastive_0.jpg
- __MACOSX/supplementary/._cropped_contrastive_0.jpg
- supplementary/frontiers_suppmat.cls
- __MACOSX/supplementary/._frontiers_suppmat.cls
- supplementary/cropped_contrastive_2.jpg
- __MACOSX/supplementary/._cropped_contrastive_2.jpg
- supplementary/cropped_beslisregels_0.jpg
- __MACOSX/supplementary/._cropped_beslisregels_0.jpg
- supplementary/cropped_beslisregels_1.jpg
- __MACOSX/supplementary/._cropped_beslisregels_1.jpg
- supplementary/cropped_fi_4.jpg
- __MACOSX/supplementary/._cropped_fi_4.jpg
- supplementary/cropped_contrastive_3.jpg
- __MACOSX/supplementary/._cropped_contrastive_3.jpg
- supplementary/cropped_fi_0.jpg
- __MACOSX/supplementary/._cropped_fi_0.jpg
- supplementary/cropped_beslisregels_4.jpg
- __MACOSX/supplementary/._cropped_beslisregels_4.jpg
- supplementary/cropped_fi_1.jpg
- __MACOSX/supplementary/._cropped_fi_1.jpg
- supplementary/cropped_contrastive_4.jpg
- __MACOSX/supplementary/._cropped_contrastive_4.jpg
- supplementary/cropped_fi_3.jpg
- __MACOSX/supplementary/._cropped_fi_3.jpg
- supplementary/cropped_fi_2.jpg
- __MACOSX/supplementary/._cropped_fi_2.jpg
