# Supplementary material for: Designing effective explainable AI: a human-centered evaluation of explanation formats in financial decision-making
Source: Front Artif Intell. 2026 Mar 5;9:1668029. doi: 10.3389/frai.2026.1668029 (PMC12999942; doi:10.3389/frai.2026.1668029)
Supplement: Supplementary file 1 [file Data_Sheet_1.zip › supplementary/frontiers_SupplementaryMaterial.tex]

%%%%%%%%%%%%%%%%%%%%%%%%%%%%%%%%%%%%%%%%%%%%%%%%%%%%%%%%%%%%%%%%%%%%%%%%%%%%%%%%%%%%%%%%%%%%%%%%%%%%%%%%%%%%%%%%%%%%%%%%%%%%%%%%%%%%%%%%%%%%%%%%%%%%%%%%%%%
% This is just an example/guide for you to refer to when producing your supplementary material for your Frontiers article.                                 %
%%%%%%%%%%%%%%%%%%%%%%%%%%%%%%%%%%%%%%%%%%%%%%%%%%%%%%%%%%%%%%%%%%%%%%%%%%%%%%%%%%%%%%%%%%%%%%%%%%%%%%%%%%%%%%%%%%%%%%%%%%%%%%%%%%%%%%%%%%%%%%%%%%%%%%%%%%%

%%% Version 2.5 Generated 2022/06/14 %%%
%%% You will need to have the following packages installed: datetime, fmtcount, etoolbox, fcprefix, which are normally inlcuded in WinEdt. %%%
%%% In http://www.ctan.org/ you can find the packages and how to install them, if necessary. %%%
%%%  NB logo1.jpg is required in the path in order to correctly compile front page header %%%

\documentclass[utf8]{frontiers_suppmat} % for all articles
\usepackage{url,hyperref,lineno,microtype}
\usepackage[onehalfspacing]{setspace}

\usepackage[margin=1in]{geometry}
\usepackage{longtable}
\usepackage{array}

% Leave a blank line between paragraphs instead of using \\

\begin{document}
\onecolumn
\firstpage{1}

\title[Supplementary Material]{{\helveticaitalic{Supplementary Material}}}


\maketitle


\section{Supplementary Figures and Tables}

\subsection{Figures}

%%% There is no need for adding the file termination, as long as you indicate where the file is saved. In the examples below the files (logo1.eps and logos.eps) are in the Frontiers LaTeX folder
%%% If using *.tif files convert them to .jpg or .png
%%%  NB logo1.eps is required in the path in order to correctly compile front page header %%%

\begin{figure}[htbp]
\begin{center}
\end{center}
\caption{ Feature Importance Design A}\label{fig:fi_1}
\end{figure}

\begin{figure}[htbp]
\begin{center}
\includegraphics[width=0.8\textwidth]{images/cropped_fi_1.jpg}
\end{center}
\caption{ Feature Importance Design B}\label{fig:fi_2}
\end{figure}

\begin{figure}[htbp]
\begin{center}
\includegraphics[width=0.8\textwidth]{images/cropped_fi_2.jpg}
\end{center}
\caption{ Feature Importance Design C}\label{fig:fi_3}
\end{figure}

\begin{figure}[htbp]
\begin{center}
\includegraphics[width=0.8\textwidth]{images/cropped_fi_3.jpg}
\end{center}
\caption{ Feature Importance Design D}\label{fig:fi_4}
\end{figure}

\begin{figure}[htbp]
\begin{center}
\includegraphics[width=0.8\textwidth]{images/cropped_fi_4.jpg}
\end{center}
\caption{ Feature Importance Design E}\label{fig:fi_5}
\end{figure}

% contrastive

\begin{figure}[htbp]
\begin{center}
\includegraphics[width=0.8\textwidth]{images/cropped_contrastive_0.jpg}
\end{center}
\caption{ Contrastive / Similar Examples Design A}\label{fig:ce_1}
\end{figure}

\begin{figure}[htbp]
\begin{center}
\includegraphics[width=0.8\textwidth]{images/cropped_contrastive_1.jpg}
\end{center}
\caption{ Contrastive / Similar Examples Design B}\label{fig:ce_2}
\end{figure}

\begin{figure}[htbp]
\begin{center}
\includegraphics[width=0.8\textwidth]{images/cropped_contrastive_2.jpg}
\end{center}
\caption{ Contrastive / Similar Examples Design C}\label{fig:ce_3}
\end{figure}

\begin{figure}[htbp]
\begin{center}
\includegraphics[width=0.8\textwidth]{images/cropped_contrastive_3.jpg}
\end{center}
\caption{ Contrastive / Similar Examples Design D}\label{fig:ce_4}
\end{figure}

\begin{figure}[htbp]
\begin{center}
\includegraphics[width=0.8\textwidth]{images/cropped_contrastive_4.jpg}
\end{center}
\caption{ Contrastive / Similar Examples Design E}\label{fig:ce_5}
\end{figure}

% Counterfactuals

\begin{figure}[htbp]
\begin{center}
\includegraphics[width=0.8\textwidth]{images/cropped_cf_0.jpg}
\end{center}
\caption{ Counterfactuals Design A}\label{fig:cf_1}
\end{figure}

\begin{figure}[htbp]
\begin{center}
\includegraphics[width=0.8\textwidth]{images/cropped_cf_1.jpg}
\end{center}
\caption{ Counterfactuals Design B}\label{fig:cf_2}
\end{figure}

\begin{figure}[htbp]
\begin{center}
\includegraphics[width=0.8\textwidth]{images/cropped_cf_2.jpg}
\end{center}
\caption{ Counterfactuals Design C}\label{fig:cf_3}
\end{figure}

\begin{figure}[htbp]
\begin{center}
\includegraphics[width=0.8\textwidth]{images/cropped_cf_3.jpg}
\end{center}
\caption{ Counterfactuals Design D}\label{fig:cf_4}
\end{figure}

\begin{figure}[htbp]
\begin{center}
\includegraphics[width=0.8\textwidth]{images/cropped_cf_4.jpg}
\end{center}
\caption{ Counterfactuals Design E}\label{fig:cf_5}
\end{figure}


% Rule-Based

\begin{figure}[htbp]
\begin{center}
\includegraphics[width=0.8\textwidth]{images/cropped_beslisregels_0.jpg}
\end{center}
\caption{ Rule-Based Explanations Design A}\label{fig:dr_1}
\end{figure}

\begin{figure}[htbp]
\begin{center}
\includegraphics[width=0.8\textwidth]{images/cropped_beslisregels_1.jpg}
\end{center}
\caption{ Rule-Based Explanations Design B}\label{fig:dr_2}
\end{figure}

\begin{figure}[htbp]
\begin{center}
\includegraphics[width=0.8\textwidth]{images/cropped_beslisregels_2.jpg}
\end{center}
\caption{ Rule-Based Explanations Design C}\label{fig:dr_3}
\end{figure}

\begin{figure}[htbp]
\begin{center}
\includegraphics[width=0.8\textwidth]{images/cropped_beslisregels_3.jpg}
\end{center}
\caption{ Rule-Based Explanations Design D}\label{fig:dr_4}
\end{figure}

\begin{figure}[htbp]
\begin{center}
\includegraphics[width=0.8\textwidth]{images/cropped_beslisregels_4.jpg}
\end{center}
\caption{ Rule-Based Explanations Design E}\label{fig:dr_5}
\end{figure}


\clearpage

\subsection{Tables}

\renewcommand{\arraystretch}{1.4}

\begin{longtable}{|p{1cm}|p{14cm}|}
\hline
\textbf{\#} & \textbf{Question} \\
\hline
1 & Name of the use case (short description) \\
\hline
2 & As complete a description of the use case as possible.  
\begin{itemize}
  \item What decision-supporting systems are used?  
  \item Are these AI (Artificial Intelligence (AI), Machine Learning (ML) and/or Business Rules (BR) systems?  
  \item If AI/ML systems are used, what type of AI/ML is applied (e.g., logistic regression, XGBoost, rule-based, neural network, etc.)?  
  \item Since when have the decision-support systems been in use?  
  \item What is the task or function of the decision-support systems?  
  \item What are the inputs and outputs (data) of the systems?  
  \item What processes are supported by the systems, and what steps are identified within those processes?  
  \item Who are the stakeholders of these systems, and what are their roles (e.g., customers, regulators, auditors, etc.)?  
\end{itemize} \\
\hline
3 & What type of internal users receive the outcomes of the decision-supporting systems, and what do they do with them? \\
\hline
4 & Do these internal users also receive explanations about the outcomes of the systems?  
\begin{itemize}
  \item If so:  
  \item How is the outcome presented to users?  
  \item What explanation is provided?  
  \item How is the explanation communicated to internal users?  
  \item How is the explanation generated (what kind of technique is used)?  
\end{itemize} \\
\hline
5 & To what extent is there a need for explanation in this use case for internal users? \\
\hline
6 & Is there a policy within the organization regarding explainability or explainable AI?  
\begin{itemize}
  \item If so, what does that policy state?  
\end{itemize} \\
\hline
\caption{Questionnaire for Eliciting Use Case Information.}\label{tab:q1}
\end{longtable}

\clearpage
\section{Interview Protocol: Internal Users of Use Case(s)}

\subsection*{Purpose}

This interview protocol is intended for internal users of use case(s).

\subsection*{Introduction}

Artificial Intelligence (AI) has been widely used in the financial sector in recent years. In particular, automated decision-making systems have become an essential tool for processes such as customer acceptance and transaction monitoring, enabling more efficient, effective, and consistent decision-making.

The purpose of this interview is to gather valuable insights about the use case, which will be used to generate meaningful explanations for your specific application of automated decision-making systems. We would like to understand the specific challenges and opportunities that arise from using such systems in your role, how Explainable AI can help improve transparency and accountability, and how the risks associated with using AI systems are minimized.

To collect this information, we have prepared a set of questions related to your role in the process.

\subsection*{Informed Consent Procedure}

\begin{enumerate}
    \item Ask whether the interviewee has read the information letter.
    \begin{itemize}
        \item If yes: proceed to the next step.
        \item If no: provide the information letter to the interviewee.
    \end{itemize}
    \item Hand over the informed consent form to the interviewee for reading and signing.
    \begin{itemize}
        \item If the form is signed by both the interviewer and the interviewee: proceed to the next step.
        \item If not: stop the interview.
    \end{itemize}
\end{enumerate}

\subsection*{Demographic Information}

\begin{itemize}
    \item Briefly describe your current role within the organization.
    \item How long have you been working in this role and in the industry in general?
    \item Have you been involved in the implementation of the decision support systems in the organization? If so, what role did you play?
\end{itemize}

\subsection*{Interview Questions: Internal Users}

\subsubsection*{User Experience}

The interviewer indicates that the focus is on the process involved in using the decision support system. If possible, the internal user guides the interviewer through the process on a screen.

\textbf{If the process can be followed:}
\begin{itemize}
    \item Demonstrate the process from start to finish for a particular case.
    \item What steps do you take in each phase?
    \item What are you trying to accomplish in each step?
    \item How do you perform the step?
    \item What problems do you encounter, and how do you deal with them?
    \item What additional information or functionalities could improve the system's comprehensibility (transparency, explainability)?
\end{itemize}

\textbf{If the process cannot be followed:}
\begin{itemize}
    \item Could you describe a recent task where you used the decision support system?
    \item What role did the system play in that task?
    \item What problems do you encounter, and how do you deal with them?
    \item What features or functionalities could enhance the system’s comprehensibility?
\end{itemize}

\subsubsection*{Taking Decisions}

\begin{itemize}
    \item What do you consider the most important features or variables when making a decision?
    \item What is the impact of a decision on the customer? What information do they receive and how?
    \item How do you make a decision if no explanation is available?
    \item What are the most important criteria for you in decision-making?
    \item In which situations do you deviate from the system’s outcomes, and why?
    \item Have you ever changed a decision based on an explanation from the system?
    \item What constitutes a good explanation from the system in your opinion?
    \item What are some hard cases you have encountered?
    \item Do you have any concerns or reservations about using the system for decision-making?
    \item How do you perceive your level of control over the decision support system?
\end{itemize}

\subsubsection*{Wrapping Up}

\begin{itemize}
    \item Kindly summarize the most important points that we discussed.
    \item Do you have any questions, comments, or additions based on this interview?
\end{itemize}

\vspace{1em}
\textbf{Thank you kindly for your cooperation!}

\clearpage

\section{Questionnaire Evaluating Prototypes}

\begin{tabular}{p{0.42\textwidth} *{5}{>{\centering\arraybackslash}p{0.085\textwidth}}}
\toprule
\textbf{Statement} & \textbf{Strongly Disagree} & \textbf{Disagree} & \textbf{Neutral} & \textbf{Agree} & \textbf{Strongly Agree} \\
\midrule
I understand the explanation & $\Box$ & $\Box$ & $\Box$ & $\Box$ & $\Box$ \\
The explanation is easy to understand & $\Box$ & $\Box$ & $\Box$ & $\Box$ & $\Box$ \\
The explanation is easy to use & $\Box$ & $\Box$ & $\Box$ & $\Box$ & $\Box$ \\
The explanation is satisfying & $\Box$ & $\Box$ & $\Box$ & $\Box$ & $\Box$ \\
The explanation is useful to achieve my goals & $\Box$ & $\Box$ & $\Box$ & $\Box$ & $\Box$ \\
The explanation is trustworthy and reliable & $\Box$ & $\Box$ & $\Box$ & $\Box$ & $\Box$ \\
The explanation is typical for similar cases, AI outputs or decisions & $\Box$ & $\Box$ & $\Box$ & $\Box$ & $\Box$ \\
The explanation has sufficient detail & $\Box$ & $\Box$ & $\Box$ & $\Box$ & $\Box$ \\
The explanation seems correct & $\Box$ & $\Box$ & $\Box$ & $\Box$ & $\Box$ \\
The explanation is concise and not too detailed  & $\Box$ & $\Box$ & $\Box$ & $\Box$ & $\Box$ \\
The explanation tells me how to act next & $\Box$ & $\Box$ & $\Box$ & $\Box$ & $\Box$ \\
\end{tabular}

%%% If you don't add the figures in the LaTeX files, please upload them when submitting the article.
%%% Frontiers will add the figures at the end of the provisional pdf automatically
%%% The use of LaTeX coding to draw Diagrams/Figures/Structures should be avoided. They should be external callouts including graphics.


%\bibliographystyle{Frontiers-Harvard} %  Many Frontiers journals use the Harvard referencing system (Author-date), to find the style and resources for the journal you are submitting to see \href{https://zendesk.frontiersin.org/hc/en-us/articles/360017860337-Frontiers-Reference-Styles-by-Journal}{Frontiers Reference Styles by Journal}. For Humanities and Social Sciences articles please include page numbers in the in-text citations 
%\bibliographystyle{Frontiers-Vancouver} % Many Frontiers journals use the numbered referencing system, to find the style and resources for the journal you are submitting to see \href{https://zendesk.frontiersin.org/hc/en-us/articles/360017860337-Frontiers-Reference-Styles-by-Journal}{Frontiers Reference Styles by Journal}.

%\bibliography{test}

\end{document}
